# Supplementary material for: A CADASIL NOTCH3 mutation leads to clonal hematopoiesis and expansion of Dnmt3a-R878H hematopoietic clones
Source: Leukemia. 2024 Nov 13;39(2):460–72. doi: 10.1038/s41375-024-02464-8 (PMC11794143; doi:10.1038/s41375-024-02464-8)
Supplement: Supplementary file 2 — Supplemental Tables 1–3 [file 41375_2024_2464_MOESM2_ESM.xls]

## Sheet: Supplemental Table 1
Genotyping primers
MOUSE
HSC-Scl-CRE-ERT
Amplicon size (bp)	203
	Sequence 5´- 3´
Cre Fw	CTGTTACGTATAGCCGAAAT
Cre Rv	CTACACCAGAGACGGAAATCT
NOTCH3fl-C455R-GFP
Amplicon size (bp)	400
	Sequence 5´- 3´
GFP Fw	CAGATGAAGCAGCACGACTTCT
GFP Rv	AACTCCAGCAGGACCATGTGAT
VaviCre
Amplicon size (bp)	300
	Sequence 5´- 3´
Vavi Cre Fw	CCGAGGGGCCAAGTGAGAGG
Vavi Cre Rv	GGAGGGCAGGCAGGTTTTGGTG
Dnmt3afl-R878H
Amplicon size (bp)	178 for wild type and 282 for mutant
	Sequence 5´- 3´
41315-Dnmt3a Fw	CTCCTTGGATTTGAGGAGGA
41316-Dnmt3a-wt-Rv	TGCACATGAGAACTGGATGG
oIMR7412-Dnmt3a-Mut-Rv	ATTAAG GGCCAGCTCATTCC

## Sheet: Supplemental Table 2
q-RT PCR primers
MOUSE
Gene	Sequence 5´- 3´
Notch3 Fw	CGTGTGGCCTCTTTCTACTGT
Notch3 Rv	GCACCAATCGAGCACTCATC
TBP Fw	CTACCGTGAATCTTGGCTGTAAAC
TBP Rv	AATCAACGCAGTTGTCCGTGGC
CycD2 (CCND2) Fw	GCAGAAGGACATCCAACCGTAC
CycD2 (CCND2) Rv	ACTCCAGCCAAGAAACGGTCCA
CycD3 (CCND3) Fw	GCGTGCAAAAGGAGATCAAGCC
CycD3 (CCND3) Rv	CCAGGTAGTTCATAGCCAGAGG
CycA1 (CCNA1) Fw	GCTACTGAGGATGGAGCATCTG
CycA1 (CCNA1) Rv	CAGCTTCCAGAAGGCTCAGTTC
CycE1 (CCNE1) Fw	AAGCCCTCTGACCATTGTGTCC
CycE1 (CCNE1) Rv	CTAAGCAGCCAACATCCAGGAC
CycB1 (CCNB1) Fw	AGAGGTGGAACTTGCTGAGCCT
CycB1 (CCNB1) Rv	GCACATCCAGATGTTTCCATCGG
Cdk6 Fw	ACCTCTGGAGTGTCGGTTGCAT
Cdk6 Rv	TTCCTCTCCTGGGAGTCCAATG
p21 (CDKN1A) Fw	TCGCTGTCTTGCACTCTGGTGT
p21 (CDKN1A) Rv	CCAATCTGCGCTTGGAGTGATAG
p57(CDKN1C) Fw	AGCTGAAGGACCAGCCTCTCTC
p57(CDKN1C) Rev	ACGTCGTTCGACGCCTTGTTCT
p27 (CDKN1B) Fw	AGCAGTGTCCAGGGATGAGGAA
p27 (CDKN1B) Rv	TTCTTGGGCGTCTGCTCCACAG
CDK1 Fw	CATGGACCTCAAGAAGTACCTGG
CDK1 Rv	CAAGTCTCTGTGAAGAACTCGCC
CDK2 Fw	TCATGGATGCCTCTGCTCTCAC
CDK2 Rv	TGAAGGACACGGTGAGAATGGC
CDC25A Fw	CCTACTGATGGCAAGCGTGTCA
CDC25A Rv	CTCATTGCCGAGCCTATCTCTC
CDC25B Fw	CGCTCAAAGTCGCTGTGTCATG
CDC25B Rv	GGTCTTGGTGTTTGCCATCCAC
CDK7 Fw	TGAGAATGGAGTTCTGAAACTGGC
CDK7 Rv	CCACACCATACATCCTAGCTCC
Runx1 Fw	CACCGTCTTTACAAATCCGCCAC
Runx1 Rv	CGCTCGGAAAAGGACAAACTCC
Gata3 Fw	CCTCTGGAGGAGGAACGCTAAT
Gata3 Rv	GTTTCGGGTCTGGATGCCTTCT
Pbx1 Fw	CAACTCAGTGGAGCATTCCGAC
Pbx1 Rv	GGCTTTGCTCTCGAAGGAGGTT
Foxo1 Fw	CTACGAGTGGATGGTGAAGAGC
Foxo1 Rv	CCAGTTCCTTCATTCTGCACTCG
Nr4a2 Fw	CCGCCGAAATCGTTGTCAGTAC
Nr4a2 Rv	TTCGGCTTCGAGGGTAAACGAC
Vasn Fw	CCAGCATCCATCTGCCTGAATG
Vasn Rv	CTTGCTCCACTGGACTCTCACA
Prdm16 Fw	ATCCACAGCACGGTGAAGCCAT
Prdm16 Rv	ACATCTGCCCACAGTCCTTGCA
Flk2 (Flt3) Fw	GTGCTGACGTTTGAAGACCTCC
Flk2 (Flt3) Rv	GGTGACCAACACATTCCTGGCT
Ikaros (Ikzf1) Fw	CCACAACGAGATGGCAGAAGAC
Ikaros (Ikzf1) Rv	GGCATGTCTGACAGGCACTTGT
Pu.1 (Spi1) Fw	GAGGTGTCTGATGGAGAAGCTG
Pu.1 (Spi1) Rv	ACCCACCAGATGCTGTCCTTCA
Mef2c Fw	GTGGTTTCCGTAGCAACTCCTAC
Mef2c Rv	GGCAGTGTTGAAGCCAGACAGA

## Sheet: Supplemental Table 3
DNMT3A colonies genotyping primers
MOUSE
DNMT3A
Amplicon size (bp)	325 for the WT
	350 for Dnmt3a-R878H
	225 for fl-Dnmt3a-R878H
	Sequence 5´- 3´
Dnmt3aR878H-F1	CCACTAGAACCCTCAGCACA
Dnmt3aR878H-F2	AGTAAGTCTGCAGGTCGAGG-
Dnmt3aR878H-R1	CCCCAGACCTTTGAAATGCC
