# Supplementary material for: A CADASIL NOTCH3 mutation leads to clonal hematopoiesis and expansion of Dnmt3a-R878H hematopoietic clones
Source: Leukemia. 2024 Nov 13;39(2):460–72. doi: 10.1038/s41375-024-02464-8 (PMC11794143; doi:10.1038/s41375-024-02464-8)
Supplement: Supplementary file 3 — Supplemental Table 4 [file 41375_2024_2464_MOESM3_ESM.xlsx]

## Sheet: Fig. 1D
	Figure 1D
							LOW INDUCTION						HIGH INDUCTION
	WT						TAM - Scl(+/CRE-ERT); Notch3(+/C455R); Dnmt3a(+/+)						TAM - Scl(+/CRE-ERT); Notch3(+/C455R); Dnmt3a(+/+)
		% GFP						% GFP						% GFP
	DAYS	0	6	15	21		DAYS	0	6	15	21		DAYS	0	6	15	21
		0.315786	0.520366	0.243224	0.306657			0.9879	1.56079	3.95809	46.5154			58.6657	61.7611	76.9004	80.9868
		0.019	0.013		0.05			18.3529	20.4559	29.1511	28.3041			65.3	75	81.4	90.2878
		0.046	0.058	0.027	0.03			11.8886	15.079	23.0822	13.0819			60.7398		59.1	63.1479
		0.1	0.03	0.037	0.03			5.83	7.4		30.4929			63.3	71.1	72.1	80.226
		0.0124332	0.074	0.026	0.043			5.02	5.82		18.8617			49.9	51.3	66.2	79.847
	AVERAGE	0.0986438	0.139073	0.0833061	0.0919315			6.124	7.21	10.188			AVERAGE	59.5811	64.7903	71.1401	78.8991
	STDEV	0.126194	0.214466	0.106728	0.120344		AVERAGE	8.0339	9.58762	16.5948	27.4512		STDEV	5.96742	10.5706	8.78544	9.80843
							STDEV	6.14125	6.88969	11.5539	12.7836		TAM -Scl(+/CRE-ERT); Notch3(C455R/C455R); Dnmt3a(+/+)
							TAM -Scl(+/CRE-ERT); Notch3(C455R/C455R); Dnmt3a(+/+)							% GFP
								% GFP					DAYS	0	6	15	21
							DAYS	0	6	15	21			74.1	82.8	86.3	88.2565
								16.3	21.7					61.47	62.7	69.4	77.5696
								9.53	13.2		21.7695			76.981	79.7	80.5	88.6439
								3.8974	4.26	5.04	7.50479			72.45	78.5	82.4
								8.0123	8.87	12.04	16.956			90.47	94.1	92.8	97.2534
								2.87	3.99	8.62	3.91891			62.7	69.7	71.7	87.019
								6.39774	7.46	9.07	18.5032			75.78	83.9	92.6	97.537
								5.24426	6.93	11.32	8.19156			69.8	74.6	84.1	93.4323
								19.5322	20.2	24.9	37.8004			58.45	63.1	78.8	98.2861
							AVERAGE	8.97299	10.8262	11.8317	16.3778			41.9647	46.9	51.7	66.8287
							STDEV	5.97565	6.88611	6.85791	11.5023			31.7158	34.7	38.4	45.3023
							TAM – Scl(+/CRE-ERT); Notch3(+/C455R); Dnmt3a(+/R878H)							65.8819	70.2	78.8	76.7458
								% GFP					AVERAGE	65.1469	70.075	75.625	83.3522
							DAYS	0	6	15	21		STDEV	15.8672	16.531	16.1555	16.0701
								11.2	11.2	7.54			TAM – Scl(+/CRE-ERT); Notch3(+/C455R); Dnmt3a(+/R878H)
								25.3	30.2	42.8	67.3791			% GFP
								0.12	0.32	0.81	1.39395		DAYS	0	6	15	21
								7.468	10.1	11.7	18.5585			29.875	32.9	37.8	61.0869
								8.4712	9.45	17.28	31.0678			48.74	55.5	58	80.3555
								3.987	4.5	6.67	17.5435			67.85	70	73.9	85.7857
								4.97158	4.94	10.1	11.4523			48.794	50.89	58.76	66.9662
								6.35343	7.92	8.18	11.4523			41.3041	40.4	43.1	54.3392
								10.9936	13.3	16.2	29.0941			37.5716	39.6	46.5	57.8944
							AVERAGE	8.76276	10.2144	13.4756	23.4927			43.4747	44.1	48.4	68.9817
							STDEV	7.10494	8.47165	12.0746	20.1877		AVERAGE	45.3728	47.6271	52.3514	67.9157
							TAM - Scl(+/CRE-ERT); Notch3(C455R/C455R); Dnmt3a(+/R878H)						STDEV	11.8986	12.3772	12.1415	11.601
								% GFP					TAM - Scl(+/CRE-ERT); Notch3(C455R/C455R); Dnmt3a(+/R878H)
							DAYS	0	6	15	21		% GFP
								5.65272	9.51	12.05			DAYS	0	6	15	21
								18.1555	20.5	25.4	46.2093			37.7904	45.4	64.2	87.2816
								14.2337	15.1	16.5	21.3089			68.8584	75	78.5	76.6998
								18.1	33.7	49.7	56.0944			61.1212	65.1	71.8	60.9373
								15.3	39.8	64.5	78.7325			58.1864	64.2	69.7	93.3409
							AVERAGE	14.2884	23.722	33.63	50.5863			62.9		90.2	85.8322
							STDEV	5.12553	12.6961	22.5725	23.7968			63.3		82.6
													AVERAGE	58.6927	62.425	76.1667	80.8184
													STDEV	10.8197	12.3597	9.46418	12.609

## Sheet: Fig. 1E
	Figure 1E
	Low induction
		% DNMT3A+ colonies
	DAYS	0					21
		TAM - Scl(+/CRE-ERT); Dnmt3a (+/R878H)	TAM – Scl(+/CRE-ERT); Notch3(+/C455R); Dnmt3a(+/R878H)		TAM - Scl(+/CRE-ERT); Notch3(C455R/C455R); Dnmt3a(+/R878H)		TAM - Scl(+/CRE-ERT); Dnmt3a (+/R878H)	TAM – Scl(+/CRE-ERT); Notch3(+/C455R); Dnmt3a(+/R878H)		TAM - Scl(+/CRE-ERT); Notch3(C455R/C455R); Dnmt3a(+/R878H)
		-	GFP-	GFP+	GFP-	GFP+	-	GFP-	GFP+	GFP-	GFP+
		25	10	42.1053	20	42.1053	14.2857	7.14286	5	35	21.7391
		16	5.26316	20	42.5	20	0	0	25	29.0323	47.0588
		15.3846	0	22.2222	11.7647	10	31.8182	0	23.0769	42.8571	64
		12		0				0
		10.5263
	AVERAGE	15.7822	5.08772	21.0819	24.7549	24.0351	15.368	1.78571	17.6923	35.6298	44.266
	STDEV	5.63699	5.00231	17.2134	15.9098	16.4286	15.9367	3.57143	11.0338	6.93393	21.2684
	High induction
		% DNMT3A+ colonies
	DAYS	0					21
		TAM - Scl(+/CRE-ERT); Dnmt3a (+/R878H)	TAM – Scl(+/CRE-ERT); Notch3(+/C455R); Dnmt3a(+/R878H)		TAM - Scl(+/CRE-ERT); Notch3(C455R/C455R); Dnmt3a(+/R878H)		TAM - Scl(+/CRE-ERT); Dnmt3a (+/R878H)	TAM – Scl(+/CRE-ERT); Notch3(+/C455R); Dnmt3a(+/R878H)		TAM - Scl(+/CRE-ERT); Notch3(C455R/C455R); Dnmt3a(+/R878H)
		-	GFP-	GFP+	GFP-	GFP+	-	GFP-	GFP+	GFP-	GFP+
		19.0476	19.0476	25	10	4.54545	13.3333	25	7.69231	36.3636	42.1053
		25	0	60	0	4.16667	10.5263	7.14286	0	50	34.7826
		0	15	42.8571	75	12.5	68.1818	20	80.9524	7.69231	40
		0	10	13.0435	22.5	9.25926	66.6667		73.913	0	35.2941
		8	12.5	6.25	4.54545	0				75	71.4286
			20	5	12.5	62.1622				0
			25	5	0
				15
	AVERAGE	10.4095	14.5068	21.5188	17.7922	15.4389	39.677	17.381	40.6394	28.176	44.7221
	STDEV	11.2918	8.12333	20.1475	26.433	23.298	32.0662	9.21216	42.6979	30.7999	15.2485

## Sheet: Fig. 2B
	Figure 2B
	UNTREATED																																													LOW INDUCTION
	UNTREATED - Scl(+/CRE-ERT); Notch3(+/C455R); Dnmt3a(+/+)																																													TAM - Scl(+/CRE-ERT); Notch3(+/C455R); Dnmt3a(+/+)
	% GFP WBC											% GFP - B Cells											% GFP myeloid											% GFP T cells												% GFP - WBC
	WEEK	1	4	10	16	20	24	30	36	42		WEEK	1	4	10	16	20	24	30	36	42		WEEK	1	4	10	16	20	24	30	36	42		WEEK	1	4	10	16	20	24	30	36	42			WEEK	1	4	10
		0	0.260133	0.416915	0.123518	0.205915	1.02798	0.285784	0.2	0.286123			0	0.160118	0.459008	0	0.12987	0.0852878	0.0837942	0.485033	0.0858738			0	0.0472367	0.15544	0	0.621118	0.5	0.375436	0.5	0.451168			0	0.265957	0.299401	0	0.243902	0.0632911	0.177069	0.404449	0.223214				1.01317	4.6135	5.90264
		0	0.225709	0.114782	0.0463693	0.295238	1.01279	0.467047	0.8	0.30685			0	0.117469	0.0872057	0.0204583	0.0690727	0.152646	0.149054	3.20249	0.190931			0	0.312361	0.178126	0.0410172	0.325203	0.5	0.607672	0.8	0.644183			0	0.189394	0	0.0426257	0.325733	0.268817	0.068306	0.8	0.454545				0.577712	1.05558	1.49949
		0	0	0.128973	0	0	1.62136	0.249608	0.8	0.172456			0	0	0.158932	0	0	0.258006	0.169465	0.308843	0.189274			0	0	0.0290444	0	0	0.6	0.312891	0.324374	0.137773			0	0	0	0	0	0.616406	0.125786	0.353045	0.303951				0.635593	1.90093	1.473
		0	0	0.346338	0	0.5	1.86606	0.385077	0.691049	0.776592			0	0	0.444702	0	0.5	0.315679	0.22845	0.290456	0.587163			0	0	0.0550055	0	0.5	0.6	0.378444	0.223977	0.829524			0	0	0.282486	0	0.5	0.289226	0.46875	0	0				0.524809	2.25914	2.15022
		0.0281558	0.13541	0.135186	0.0692665	0.0387334	0.0518941	0.102051	0.100322				0.0118807	0.0137722	0.0714796	0.0480885	0	0.0200763	0.0318016	0.0977278				0.0608643	0.070373	0.254731	0.0437159	0.193798	0.0376223	0.184027	0.060957				0	0.253807	0	0.150376	0	0.0759878	0.440529	0					0.0307409	2.43413	2.99825
	AVERAGE	0.00563116	0.12425	0.228439	0.0478307	0.207977	1.11601	0.297913	0.518274	0.385505		AVERAGE	0.00237614	0.058272	0.244266	0.0137094	0.139789	0.166339	0.132513	0.87691	0.263311		AVERAGE	0.0121729	0.085994	0.134469	0.0169466	0.328024	0.447524	0.371694	0.381862	0.515662		AVERAGE	0	0.141832	0.116377	0.0386003	0.213927	0.262746	0.256088	0.311499	0.245428				0.261682	3.0012	4.7106
	STDEV	0.0125916	0.122228	0.142242	0.051879	0.202974	0.70155	0.138786	0.340798	0.267334		STDEV	0.00531322	0.075247	0.192415	0.0211619	0.208526	0.1213	0.0764186	1.30725	0.221423		STDEV	0.0272193	0.130171	0.0925168	0.0232247	0.245512	0.234534	0.153641	0.282846	0.295515		STDEV	0	0.132703	0.159469	0.0651536	0.216082	0.223872	0.185559	0.332815	0.189634				0.411999	1.66974	1.74935
																																															0.411999	2.22325	1.89398
	UNTREATED - Scl(+/CRE-ERT); Notch3(C455R/C455R); Dnmt3a(+/+)																																														0	4.95627
	% GFP WBC											% GFP - B Cells											% GFP myeloid											% GFP T cells													0	1.12284
	WEEK	1	4	10	16	20	24	30	36	42		WEEK	1	4	10	16	20	24	30	36	42		WEEK	1	4	10	16	20	24	30	36	42		WEEK	1	4	10	16	20	24	30	36	42				0	0.785606
		0.487619	0.0703871	0.132875	0.0395069	0.0311672	0.068286	0.422476		0.526027			0.0873617	0.0179598	0.122374	0.0770812	0.0206954	0	0.144796		0.187852			0.207612	0.136286	0.21544	0	0.0308785	0.107689	0.700786		0.4516			0.1544	0.176678	0.0281452	0	0	0	0.161551		0
		0	0.301296	0.074228	0.386787	0.0549413	0.0974944	0.346489	0.102249	0.196598			0	0.0334001	0.0858124	0.104167	0	0	0.334276	0.15748	0.0840101			0	0.172786	0	0.336134	0.0469043	0.2414	0.466418	0.038373	0.220751			0	0.215054	0	0.476644	0	0.0419992	0.140154	0.288184	0.191388			AVERAGE	0.35161	2.36565	2.79719
		0.0627845	0.356234	0.290761	0.0458295	0.205399	0.0480215	0.120385	0.150523	0.603668			0	0.093633	0.1619	0.0206954	0.0289771	0.54672	0.144265	0.20816	0.842697			0.0996512	0.668577	0.401606	0	0.511894	0.0628338	0.0774993	0.0515132	0.557362			0	0.197824	0.214286	0.0321647	0.362319	0.549451	0.0763942	0.331345	0.310318			STDEV	0.329948	1.36609	1.6525
	AVERAGE	0.183468	0.242639	0.165955	0.157375	0.0971692	0.0712673	0.29645	0.126386	0.442098		AVERAGE	0.0291206	0.0483309	0.123362	0.0673144	0.0165575	0.18224	0.207779	0.18282	0.37152		AVERAGE	0.102421	0.325883	0.205682	0.112045	0.196559	0.137308	0.414901	0.0449431	0.409904		AVERAGE	0.0514668	0.196519	0.0808103	0.169603	0.120773	0.19715	0.126033	0.309765	0.167235
	STDEV	0.265267	0.151682	0.111993	0.198702	0.0944806	0.0248708	0.157139	0.0341346	0.216124		STDEV	0.0504383	0.0399851	0.0380532	0.0425841	0.0149251	0.315649	0.10955	0.0358359	0.411341		STDEV	0.103834	0.297342	0.200981	0.194067	0.273206	0.0928947	0.314821	0.00929154	0.172136		STDEV	0.0891431	0.0192209	0.116447	0.266392	0.209185	0.305823	0.0442998	0.0305193	0.156563			TAM -Scl(+/CRE-ERT); Notch3(C455R/C455R); Dnmt3a(+/+)
																																														% GFP WBC
																																														WEEK	1	4	10
																																															2.7068	5.63049	11.7574
																																															1.49153	0.0426439	6.92927
																																															2.25066	7.80244	11.8143
																																															0	1.39939
																																															0	4.72222
																																															0	0.923521	8.42937
																																															0	1.1631
																																															0	4.79279	15.2326
																																															2.54948	6.82828	7.54138
																																															4.64122	11.2326	14.4439
																																															6.01257	14.3177	17.3023
																																														AVERAGE	1.78657	5.35048	11.6813
																																														STDEV	2.09042	4.52668	3.82022
																																														TAM - Scl(+/CRE-ERT); Notch3(C455R/C455R); Dnmt3a(+/R878H)
																																														% GFP WBC
																																														WEEK	1	4	10
																																															0.912331	3.8469	7.38816
																																															0	1.8916	14.5637
																																															5.20553	12.1835	15.3811
																																															3.81382	13.9199	14.1966
																																															2.59919	6.30036	8.10857
																																														AVERAGE	2.50617	7.62844	11.9276
																																														STDEV	2.11106	5.22747	3.84758
																																														TAM – Scl(+/CRE-ERT); Notch3(+/C455R); Dnmt3a(+/R878H)
																																														% GFP WBC
																																														WEEK	1	4	10
																																															2.75709	2.60288	3.78743
																																															0.329193	2.55588	3.08029
																																															0.993612	5.15333	5.81244
																																															0	0.470397	2.80969
																																															0	7.6208
																																														AVERAGE	0.815978	3.68066	3.87246
																																														STDEV	1.15845	2.75799	1.35742
[truncated: 76 more columns]

## Sheet: Fig. 2C & SF3
	Figure 2C & Supplemental Fig. 3
																One Week																														One Year
	Untreated															LOW INDUCTION															HIGH INDUCTION															LOW INDUCTION
	UNTREATED - Scl(+/CRE-ERT); Notch3(+/C455R); Dnmt3a(+/+)																TAM – Scl(+/CRE-ERT); Notch3(+/C455R); Dnmt3a(+/+)															TAM – Scl(+/CRE-ERT); Notch3(+/C455R); Dnmt3a(+/+)															TAM – Scl(+/CRE-ERT); Notch3(+/C455R); Dnmt3a(+/+)
		% GFP															% GFP															% GFP															% GFP
		% GFP+ among Dapi-	% GFP+ among Lin-	% GFP+ among LSK	% GFP among HPC-1	% GFP among HPC-2	% GFP+ among HSC	% GFP+ among MPP	% GFP+ among MPP Morrison	% GFP+ among CMP	% GFP+ among KIT+	% GFP+ among GMP	% GFP+ among MEP	% GFP+ among CLP			% GFP+ among Dapi-	% GFP+ among Lin-	% GFP+ among LSK	% GFP among HPC-1	% GFP among HPC-2	% GFP+ among HSC	% GFP+ among MPP	% GFP+ among MPP Morrison	% GFP+ among CMP	% GFP+ among KIT+	% GFP+ among GMP	% GFP+ among MEP	% GFP+ among CLP			% GFP+ among Dapi-	% GFP+ among Lin-	% GFP+ among LSK	% GFP among HPC-1	% GFP among HPC-2	% GFP+ among HSC	% GFP+ among MPP	% GFP+ among MPP Morrison	% GFP+ among CMP	% GFP+ among KIT+	% GFP+ among GMP	% GFP+ among MEP	% GFP+ among CLP			% GFP+ among Dapi-	% GFP+ among Lin-	% GFP+ among LSK
		0.602415	0.667198	0.869048	0.865472	0.679916	0.608082	0.83151	0.562527	0.643468	0.608356	0.216802	0.889902	0.300365			0.321222	0.282825	2.22828	1.90524	1.66178	3.72928	1.54762	4.09165	0.830105	1.77892	0.898674	2.23971	2.40424			6.4522	9.10971	52.0521	43.5681	50.3137	72.0619	43.6639	63.4862	30.0265	27.1726	25.9507	27.7981	26.2042			1.14505	1.25838	2.20884
		0.695355	0.774362	1.49413	0.948343	1.7134	0.426829	1.14011	0.664322	0.493653	1.74475	0.506567	0.391061	2.22522			0.300251	0.239426	1.78189	1.26776	1.51659	3.39286	1.01107	4.37956	0.191847	1.18615	0.498132	1.76697	4.10724			6.2971	10.5878	53.1327	47.7886	56.3047	74.1913	43.9286	70.6649	35.217	32.5609	30.4858	35.2722	17.1319			2.05218	2.04181	4.06546
		2.25413	2.96826	0.717092	0.493759	3.48101	0.194837	1.35272	0.683761	0.870333	1.14555	0.600036	0.702187	1.31419			0.80365	0.663106	4.55863	3.36151	3.59043	8.15109	3.01095	9.12863	1.97628	4.8985	2.13132	6.83559	1.96993			5.25271	6.60268	40.4572	29.7896	34.4191	57.4064	31.25	51.4673	19.8215	18.2796	15.3172	20.184	22.8476			17.8552	15.8348	18.7707
		1.61761	1.31268	1.61078	1.36314	8.8685	1.61708	0.136831	0.918367	0.285714	0.831187	0.403078	0.798214	0.598335			2.02217	1.94193	4.82774	2.96195	4.77081	10.1093	2.85541	6.13968	3.05113	4.22917	3.32142	5.72457	14.7792			12.1101	17.4088	62.12	58.6165	58.2571	86.7647	53.3527	82.8346	43.4336	45.2183	34.9276	49.7009	18.4629			6.70589	6.43936	8.53371
	AVERAGE	1.29238	1.43062	1.17276	0.917679	3.68571	0.711706	0.865292	0.707244	0.573292	1.08246	0.431621	0.695341	1.10953			2.41155	3.12606	4.89777	4.30969	6.35112	5.84158	3.97312	5.7971	3.21145	5.51387	2.39791	3.55751	7.33551			8.53833	13.1463	58.0097	54.225	54.1932	82.1469	50.4122	73.5222	33.5314	33.756	25.9779	37.2433	16.8224			5.1529	4.7962	6.92268
	STDEV	0.788083	1.06328	0.44535	0.356749	3.64363	0.626829	0.530694	0.150455	0.246442	0.493463	0.164258	0.216848	0.856876																																	9.92822	9.3779	11.3699
																AVERAGE	1.17177	1.25067	3.65886	2.76123	3.57815	6.24482	2.47963	5.90732	1.85216	3.52132	1.84949	4.02487	6.11922		AVERAGE	7.73008	11.371	53.1543	46.7976	50.6976	74.5142	44.5215	68.395	32.406	31.3975	26.5318	34.0397	20.2938		AVERAGE	7.13992	6.62474	8.64521
																STDEV	0.984723	1.25494	1.52318	1.20016	2.06364	2.88063	1.19157	2.0046	1.33246	1.92723	1.14859	2.19616	5.28063		STDEV	2.72311	4.12523	8.16076	11.1303	9.5648	11.2598	8.51338	11.7323	8.585	9.84707	7.28931	11.0453	4.08824		STDEV	6.1409	5.396	5.92166
																	TAM – Scl(+/CRE-ERT); Notch3(+/C455R); Dnmt3a(+/R878H)															TAM – Scl(+/CRE-ERT); Notch3(+/C455R); Dnmt3a(+/R878H)															TAM – Scl(+/CRE-ERT); Notch3(+/C455R); Dnmt3a(+/R878H)
																	% GFP															% GFP															% GFP
																	% GFP+ among Dapi-	% GFP+ among Lin-	% GFP+ among LSK	% GFP among HPC-1	% GFP among HPC-2	% GFP+ among HSC	% GFP+ among MPP	% GFP+ among MPP Morrison	% GFP+ among CMP	% GFP+ among KIT+	% GFP+ among GMP	% GFP+ among MEP	% GFP+ among CLP			% GFP+ among Dapi-	% GFP+ among Lin-	% GFP+ among LSK	% GFP among HPC-1	% GFP among HPC-2	% GFP+ among HSC	% GFP+ among MPP	% GFP+ among MPP Morrison	% GFP+ among CMP	% GFP+ among KIT+	% GFP+ among GMP	% GFP+ among MEP	% GFP+ among CLP			% GFP+ among Dapi-	% GFP+ among Lin-	% GFP+ among LSK
																	2.75738	2.28337	4.91737	4.69114	5.55757	7.33945	3.74656	6.84411	1.81315	5.09443	2.3459	3.09015	5.01781			4.51736	4.94207	33.1913	30.0287	33.7419	58.8764	25.5605	52.6243	15.9216	18.5762	11.8302	19.9263	4.78866			9.65641	10.6163	11.7869
																	2.43093	1.94644	4.72079	4.35456	6.26703	6.90058	3.88746	6.87679	1.95908	4.23868	1.9916	2.85977	3.2516			10.8193	11.7395	53.002	50.9921	53.7575	77.5488	47.1152	75.5682	33.5283	37.9423	26.9824	43.0046	10.0219			9.72192	18.481	22.0178
																	2.69554	1.64186	5.93867	4.35315	4.77783	14.321	3.7752	5.76806	3.52622	4.29494	3.57214	2.96597	3.24381			6.69137	5.24499	36.2969	33.709	32.6585	53.107	32.7265	48.9722	24.6388	23.479	19.1841	23.2333	7.09248			6.64382	13.9571	17.9933
																AVERAGE	2.62795	1.95722	5.19228	4.46628	5.53414	9.52034	3.80308	6.49632	2.43282	4.54268	2.63655	2.97196	3.83774		AVERAGE	7.34266	7.30885	40.8301	38.2433	40.0526	63.1774	35.1341	59.0549	24.6962	26.6658	19.3323	28.7214	7.30103		AVERAGE	8.67405	14.3515	17.266
																STDEV	0.173404	0.320893	0.653827	0.194733	0.744876	4.16327	0.0744685	0.630901	0.949723	0.478652	0.829389	0.115307	1.02198		STDEV	3.20103	3.84004	10.6549	11.1931	11.8812	12.7759	10.9772	14.417	8.80351	10.0687	7.5772	12.4796	2.62287		STDEV	1.75854	3.94717	5.15408
																	TAM – Scl(+/CRE-ERT); Notch3(C455R/C455R); Dnmt3a(+/+)															TAM – Scl(+/CRE-ERT); Notch3(C455R/C455R); Dnmt3a(+/+)															TAM – Scl(+/CRE-ERT); Notch3(C455R/C455R); Dnmt3a(+/+)
																	% GFP															% GFP															% GFP
																	% GFP+ among Dapi-	% GFP+ among Lin-	% GFP+ among LSK	% GFP among HPC-1	% GFP among HPC-2	% GFP+ among HSC	% GFP+ among MPP	% GFP+ among MPP Morrison	% GFP+ among CMP	% GFP+ among KIT+	% GFP+ among GMP	% GFP+ among MEP	% GFP+ among CLP			% GFP+ among Dapi-	% GFP+ among Lin-	% GFP+ among LSK	% GFP among HPC-1	% GFP among HPC-2	% GFP+ among HSC	% GFP+ among MPP	% GFP+ among MPP Morrison	% GFP+ among CMP	% GFP+ among KIT+	% GFP+ among GMP	% GFP+ among MEP	% GFP+ among CLP			% GFP+ among Dapi-	% GFP+ among Lin-	% GFP+ among LSK
																	3.25503	3.55594	15.9002	13.9892	13.7911	22.2222	10.8206	22.8754	11.4123	7.83581	10.7226	19.719	12.7024			8.3174	10.474	58.2378	56.0399	46.6762	75.2768	46.3256	73.6684	37.0381	40.7204	31.6028	45.716	15.3089			44.4447	51.5016	64.153
																	4.60983	4.75275	25.1821	22.978	23.8001	32.0232	19.3948	31.5021	15.3444	25.8875	16.0693	31.8338	18.4491			5.94987	7.60839	55.4304	54.2829	49.1129	74.6888	44.469	73.8913	31.5272	34.9999	26.2548	39.302	8.06163			33.232	31.027	36.6787
																	2.15173	2.02014	6.60137	5.52924	8.02365	7.02674	5.07383	9.18544	3.1767	10.2025	4.52159	13.1501	13.4545			9.69128	10.8295	55.732	49.8906	55.9903	79.7811	45.0243	72.973	37.4786	38.2378	35.312	40.0089	9.1793			27.0152	24.5009	28.0656
																																9.12829	13.1233	60.152	58.4811	58.0805	83.945	50.0787	77.1812	42.2138	47.7148	36.7028	53.2834	10.1107		AVERAGE	34.8973	35.6765	42.9658
																																26.1909	29.9023	76.8027	77.49	50	95.4265	74.6821	88.8716	50.9677	59.7931	51.1715	67.9153	11.9564		STDEV	8.83326	14.088	18.8473
																AVERAGE	3.33887	3.44295	15.8946	14.1655	15.205	20.4241	11.7631	21.1876	9.9778	14.6419	10.4378	21.5677	14.8687		AVERAGE	11.8555	14.3875	61.271	59.2369	51.972	81.8236	52.116	77.3171	39.8451	44.2932	36.2088	49.2451	10.9234
																STDEV	1.23119	1.36981	9.29036	8.7257	7.98269	12.5949	7.20686	11.2536	6.20938	9.81061	5.77913	9.47802	3.12342		STDEV	8.1397	8.89156	8.89493	10.6755	4.83655	8.47756	12.8031	6.66043	7.27994	9.84571	9.29013	11.8481	2.83689			TAM – Scl(+/CRE-ERT); Notch3(C455R/C455R); Dnmt3a(+/R878H)
																																															% GFP
																	TAM – Scl(+/CRE-ERT); Notch3(C455R/C455R); Dnmt3a(+/R878H)															TAM – Scl(+/CRE-ERT); Notch3(C455R/C455R); Dnmt3a(+/R878H)															% GFP+ among Dapi-	% GFP+ among Lin-	% GFP+ among LSK
																	% GFP															% GFP															17.9212	28.6857	38.3517
																	% GFP+ among Dapi-	% GFP+ among Lin-	% GFP+ among LSK	% GFP among HPC-1	% GFP among HPC-2	% GFP+ among HSC	% GFP+ among MPP	% GFP+ among MPP Morrison	% GFP+ among CMP	% GFP+ among KIT+	% GFP+ among GMP	% GFP+ among MEP	% GFP+ among CLP			% GFP+ among Dapi-	% GFP+ among Lin-	% GFP+ among LSK	% GFP among HPC-1	% GFP among HPC-2	% GFP+ among HSC	% GFP+ among MPP	% GFP+ among MPP Morrison	% GFP+ among CMP	% GFP+ among KIT+	% GFP+ among GMP	% GFP+ among MEP	% GFP+ among CLP			28.9401	24.2571	33.4462
																	3.21585	3.81716	14.6056	11.5832	16.2235	22.8747	10.7993	17.6259	8.80043	17.8591	10.1739	22.6325	14.5154			4.25407	7.44087	36.3341	31.34	39.8597	58.8911	25.2878	50.1805	16.8559	28.0518	16.2808	34.9338	7.81116			25.1305	21.0151	28.4333
																	3.8626	4.6746	15.5337	12.4351	18.012	24.8555	11.729	23.3333	8.6351	16.8185	11.0099	20.0222	17.3189			3.29057	4.89135	34.3972	32.6483	21.3783	63.9833	29.6536	54.3541	15.0562	16.4189	9.89737	22.7877	2.91466			27.9764	22.4779	31.1562
																	3.21127	3.63813	11.145	8.89718	11.9876	18.3003	8.93845	17.5119	6.18637	14.1858	7.4081	18.2657	12.3908			4.82101	6.79359	38.1044	31.708	37.9775	58.1464	28.4117	49.0171	17.6506	24.6138	16.2831	28.2674	9.56412			31.6115	35.3554	50.5828
																																														AVERAGE	26.316	26.3582	36.394
																																														STDEV	5.2336	5.79627	8.72715
																AVERAGE	3.42991	4.0433	13.7614	10.9718	15.4077	22.0102	10.4889	19.4904	7.87397	16.2878	9.53061	20.3068	14.7417		AVERAGE	4.12188	6.37527	36.2786	31.8988	33.0718	60.3403	27.7844	51.1839	16.5209	23.0282	14.1537	28.663	6.76331
																STDEV	0.374727	0.554002	2.31289	1.8465	3.09396	3.36202	1.42094	3.32859	1.46384	1.89324	1.88507	2.19729	2.47183		STDEV	0.773736	1.32524	1.85424	0.674708	10.1706	3.17687	2.24947	2.8064	1.32924	5.97634	3.68612	6.08271	3.44635
[truncated: 24 more columns]

## Sheet: Fig. 2D
	Figure 2D
	ONE YEAR
	HIGH INDUCTION
		TAM – Scl(+/CRE-ERT); Notch3(+/C455R); Dnmt3a(+/+)
		% HSPCs among GFP-				% HSPCs among GFP+
		% HSC	% CMP	% GMP	% MEP	% HSC	% CMP	% GMP	% MEP
		0.0239249	0.0824549	0.246397	0.222943	0.0596524	0.262518	0.736668	0.964277
		0.0118568	0.106235	0.202996	0.374411	0.025761	0.285236	0.447684	1.09935
		0.0200945	0.081692	0.226248	0.298945	0.0512524	0.190683	0.574515	0.905435
	AVERAGE	0.0186254	0.0901274	0.225214	0.298766	0.0455553	0.246146	0.586289	0.989688
	STDEV	0.00616674	0.013955	0.0217192	0.0757344	0.0176493	0.049357	0.144851	0.0994243
		TAM – Scl(+/CRE-ERT); Notch3(C455R/C455R); Dnmt3a(+/+)
		% HSPCs among GFP-				% HSPCs among GFP+
		% HSC	% CMP	% GMP	% MEP	% HSC	% CMP	% GMP	% MEP
		0.0431728	0.071547	0.225506	0.201789	0.0990906	0.153383	0.462307	0.624091
		0.0301235	0.0645392	0.154433	0.111791	0.0645151	0.18646	0.332305	0.492848
		0.0410585	0.0521836	0.221525	0.218967	0.0959268	0.158489	0.557376	0.722319
	AVERAGE	0.0381183	0.0627566	0.200488	0.177516	0.0865108	0.16611	0.450662	0.613086
	STDEV	0.00700388	0.009804	0.0399342	0.0575634	0.0191145	0.0178071	0.112986	0.115131
		TAM – Scl(+/CRE-ERT); Notch3(+/C455R); Dnmt3a(+/R878H)
		% HSPCs among GFP-				% HSPCs among GFP+
		% HSC	% CMP	% GMP	% MEP	% HSC	% CMP	% GMP	% MEP
		0.00280333	0.127262	0	0.265644	0.00299774	0.203471	0	0.406941
		0.0158977	0.506451	0.560403	0.871061	0.0218768	0.291888	0.246688	0.613517
		0.00929403	0.0939209	0.13952	0.458715	0.0624435	0.274295	0.280743	0.842906
	AVERAGE	0.0093317	0.242545	0.233308	0.531807	0.029106	0.256551	0.17581	0.621121
	STDEV	0.00654729	0.229157	0.291736	0.309256	0.0303751	0.0468035	0.153205	0.218082
		TAM – Scl(+/CRE-ERT); Notch3(C455R/C455R); Dnmt3a(+/R878H)
		% HSPCs among GFP-				% HSPCs among GFP+
		% HSC	% CMP	% GMP	% MEP	% HSC	% CMP	% GMP	% MEP
		0.0268861	0.186378	0.273963	0.31937	0.050845	0.381942	0.423137	1.06039
		0.0343	0.0814828	0.340928	0.4754	0.114565	0.158823	0.577517	1.48337
		0.00867507	0.100378	0.313462	0.190777	0.0331417	0.208333	0.540319	0.574742
	AVERAGE	0.0232871	0.122747	0.309451	0.328516	0.0661839	0.249699	0.513658	1.0395
	STDEV	0.0131861	0.0559109	0.0336623	0.142531	0.042824	0.11717	0.0805691	0.454675

## Sheet: Fig. 3Aii
	Figure 3A ii
	HSC
	TAM -Scl(+/CRE-ERT); Notch3(C455R/C455R); Dnmt3a(+/+)
		Number of GFP- cells
	DAYS	0	3	6	9	12	15	18	21
		5000	19500	33000	49500	90000	178500	318000	420000
		5000	13875	34125	93750	129000	166500	303000	456000
		5000	21000	35250	50250	98250	165000	366000	363000
	AVERAGE	5000	18125	34125	64500	105750	170000	329000	413000
	STDEV	0	3756.24	1125	25334	20553.3	7399.32	32909	46893.5
		Number of GFP+ cells
	DAYS	0	3	6	9	12	15	18	21
		5000	14625	41625	79500	137250	270000	492000	654000
		5000	15000	35625	111000	162750	196500	417000	600000
		5000	11625	30000	67500	150750	279000	621000	528000
	AVERAGE	5000	13750	35750	86000	150250	248500	510000	594000
	STDEV	0	1849.83	5813.51	22466.6	12757.4	45257.6	103184	63213.9
	TAM - Scl(+/CRE-ERT); Notch3(C455R/C455R); Dnmt3a(+/R878H)
		Number of GFP- cells
	DAYS	0	3	6	9	12	15	18	21
		5000	20250	40125	85500	131250	225000	516000	426000
		5000	22875	35250	56250	93000	184500	237000	381000
		5000	7875	28125	72750	118500	139500	198000	417000
	AVERAGE	5000	17000	34500	71500	114250	183000	317000	408000
	STDEV	0	8010.73	6035.05	14665	19475.9	42769.7	173439	23811.8
		Number of GFP+ cells
	DAYS	0	3	6	9	12	15	18	21
		5000	19500	30000	84000	155250	277500	603000	579000
		5000	15375	30000	69000	111750	162000	171000	519000
		5000	16875	34875	51000	150750	294000	501000	597000
	AVERAGE	5000	17250	31625	68000	139250	244500	425000	565000
	STDEV	0	2087.91	2814.58	16522.7	23921.7	71921.8	225805	40841.2

## Sheet: Fig. 3Aiii
	Figure 3A iii
	non-HSC LSKs
	TAM -Scl(+/CRE-ERT); Notch3(C455R/C455R); Dnmt3a(+/+)
		Number of GFP- cells
	DAYS	0	3	6	9	12	15	18	21
		12000	16125	29625	46500	72750	175500	132000	246000
		12000	18375	27375	59250	75000	111000	168000	309000
		12000	15750	36750	59250	106500	132000	69000	348000
	AVERAGE	12000	16750	31250	55000	84750	139500	123000	301000
	STDEV	0	1419.73	4894.19	7361.22	18869.6	32897.6	50109.9	51468.4
		Number of GFP+ cells
	DAYS	0	3	6	9	12	15	18	21
		12000	22125	41250	60000	91500	163500	234000	369000
		12000	21750	31500	40500	108000	186000	255000	552000
		12000	19125	38250	54000	78750	232500	225000	510000
	AVERAGE	12000	21000	37000	51500	92750	194000	238000	477000
	STDEV	0	1634.59	4993.75	9987.49	14665	35188.8	15394.8	95859.3
	TAM - Scl(+/CRE-ERT); Notch3(C455R/C455R); Dnmt3a(+/R878H)
		Number of GFP- cells
	DAYS	0	3	6	9	12	15	18	21
		12000	20625	39375	52500	67500	123000	108000	222000
		12000	22125	31125	42750	54000	91500	129000	258000
		12000	13125	28500	38250	67500	159000	249000	189000
	AVERAGE	12000	18625	33000	44500	63000	124500	162000	223000
	STDEV	0	4821.83	5674.78	7284.4	7794.23	33775	76072.3	34510.9
		Number of GFP+ cells
	DAYS	0	3	6	9	12	15	18	21
		12000	19500	25500	50250	54000	180000	207000	435000
		12000	14250	28500	51000	72750	165000	171000	465000
		12000	21375	31500	66000	105750	226500	381000	360000
	AVERAGE	12000	18375	28500	55750	77500	190500	253000	420000
	STDEV	0	3693.32	3000	8884.68	26200	32066.3	112303	54083.3

## Sheet: Fig. 3Bii
	Figure 3Bii
	Low induction
		% DNMT3A+ colonies
	Weeks post-treatment	1					56
		TAM - Scl(+/CRE-ERT); Dnmt3a (+/R878H)	TAM – Scl(+/CRE-ERT); Notch3(+/C455R); Dnmt3a(+/R878H)		TAM - Scl(+/CRE-ERT); Notch3(C455R/C455R); Dnmt3a(+/R878H)		TAM - Scl(+/CRE-ERT); Dnmt3a (+/R878H)	TAM – Scl(+/CRE-ERT); Notch3(+/C455R); Dnmt3a(+/R878H)		TAM - Scl(+/CRE-ERT); Notch3(C455R/C455R); Dnmt3a(+/R878H)
		-	GFP-	GFP+	GFP-	GFP+	-	GFP-	GFP+	GFP-	GFP+
		25	10	42.1053	20	42.1053	5	20	15	71.4286	95.2381
		16	5.26316	20	42.5	20	5	10	16.6667	85.7143	95.2381
		15.3846	0	22.2222	11.7647	10	4	29.4118	75	54.5455	100
		12		0			20.8333			87.5	100
		10.5263
	AVERAGE	15.7822	5.08772	21.0819	24.7549	24.0351	8.70833	19.8039	35.5556	74.7971	97.619
	STDEV	5.63699	5.00231	17.2134	15.9098	16.4286	8.09707	9.70737	34.1701	15.2973	2.74929
	High induction
		% DNMT3A+ colonies
	DAYS	0					21
		TAM - Scl(+/CRE-ERT); Dnmt3a (+/R878H)	TAM – Scl(+/CRE-ERT); Notch3(+/C455R); Dnmt3a(+/R878H)		TAM - Scl(+/CRE-ERT); Notch3(C455R/C455R); Dnmt3a(+/R878H)		TAM - Scl(+/CRE-ERT); Dnmt3a (+/R878H)	TAM – Scl(+/CRE-ERT); Notch3(+/C455R); Dnmt3a(+/R878H)		TAM - Scl(+/CRE-ERT); Notch3(C455R/C455R); Dnmt3a(+/R878H)
		-	GFP-	GFP+	GFP-	GFP+	-	GFP-	GFP+	GFP-	GFP+
		19.0476	19.0476	25	10	4.54545	25	30	35	83.3333	93.3333
		25	0	60	0	4.16667	55	25	30	70	96.6667
		0	15	42.8571	75	12.5	14.2857	18.1818	23.8095	66.6667	100
		0	10	13.0435	22.5	9.25926	0			66.6667	93.1034
		8	12.5	6.25	4.54545	0	0
			20	5	12.5	62.1622
			25	5	0
				15
	AVERAGE	10.4095	14.5068	21.5188	17.7922	15.4389	18.8571	24.3939	29.6032	71.6667	95.7759
	STDEV	11.2918	8.12333	20.1475	26.433	23.298	22.7822	5.93236	5.60578	7.93492	3.25293

## Sheet: Fig. 4Bi
	Figure 4B i
		VaviCre(+/CRE); Notch3(C455R/C455R)
		% GFP in total blood	% GFP in B-cells	% GFP in Myeloid cells	% GFP in T-cells
		99.9707	99.9501	99.9416	99.9663
		99.8834	99.9662	99.7983	99.4888
		99.9513	99.9296	99.9334	99.8987
		99.9705	99.9715	99.9305	99.9225
	AVERAGE	99.944	99.9544	99.9009	99.8191
	STDEV	0.0414168	0.0188347	0.0686051	0.221992
		VaviCre(+/CRE); Notch3(+/C455R)
		% GFP in total blood	% GFP in B-cells	% GFP in Myeloid cells	% GFP in T-cells
		98.3322	99.019	97.34	98.6074
		98.7517	99.4081	98.3854	98.1107
		99.0045	99.4593	99.2415	97.7741
		99.1792	99.5259	98.6424	98.658
		98.6334	99.3426	97.9753	97.0389
		99.3098	99.7778	97.8477	98.5804
		99.4176	99.7919	98.614	98.8701
		98.0553	99.0629	97.5526	97.5577
		95.4046	99.6984	90.7749	98.7106
		98.6383	99.7432	97.956	98.7208
		98.2752	99.726	95.762	98.4258
		98.0124	99.7503	95.2639	98.4769
		98.8419	99.5848	98.6484	98.7247
		96.5808	96.3688	96.6763	93.5516
		99.3243	99.7036	99.1714	88.5425
		97.6088	97.2532	97.8169	94.824
		99.4114	99.8048	99.359	98.9247
		99.456	99.8096	97.6411	99.1275
	AVERAGE	98.4576	99.1428	98.4971	95.3547
	STDEV	1.06814	1.26066	0.893101	4.95535
		VaviCre(+/CRE); Notch3(+/+)
		% GFP in total blood	% GFP in B-cells	% GFP in Myeloid cells	% GFP in T-cells
		0.441176	0.3365	0.217486	0
		0.114362	0.124933	0.39093	0
		0.482765	0.103341	0.25428	0.164069
		0.469296	0.0816771	0.553817	0
		0.143335	0.112054	0.264375	0
	AVERAGE	0.330187	0.151701	0.336178	0.0328138
	STDEV	0.184692	0.1045	0.138126	0.0733738
		VaviCre(+/+); Notch3(C455R/C455R)
		% GFP in total blood	% GFP in B-cells	% GFP in Myeloid cells	% GFP in T-cells
		0.280935	0.158838	0.335289	0
		0.786954	0.0582751	1.01083	0
		0.137027	0.126823	0.235171	0.128601
		0.238972	0.108696	0.443286	0
	AVERAGE	0.360972	0.113158	0.506144	0.0321502
	STDEV	0.290346	0.0420534	0.347024	0.0643004
		VaviCre(+/+); Notch3(+/C455R)
		% GFP in total blood	% GFP in B-cells	% GFP in Myeloid cells	% GFP in T-cells
		0.799461	0.514246	0.609756	0.393701
		0.156617	0.191466	0.3861	0.0521921
		0.237295	0.0977199	0.219298	0
		0.111359	0.0940291	0.586214	0.355691
		0.520526	0.833102	0.843727	0.153905
		0.134383	0.164264	0.0394633	0.370599
		0.667545	0.525394	0.64734	0.317965
		0.840008	0.203701	0.668617	0.067659
		0.29739	0.237795	0.25665	0.117233
		0.10629	0.239158	0.0431034	0
	AVERAGE	0.37288	0.231795	0.448626	0.128375
	STDEV	0.262859	0.213425	0.271077	0.146679

## Sheet: Fig. 4Bii
	Figure 4B ii
		VaviCre(+/CRE); Notch3(C455R/C455R)
		% B-cells in total blood	% myeloid cells in total blood	% T-cells in total blood
		19.5644	33.4343	28.99
		28.7394	48.1777	9.5053
		13.8391	58.4534	19.2345
		34.4858	42.4222	12.6805
	AVERAGE	24.1572	45.6219	17.6026
	STDEV	9.22377	10.4874	8.60485
		VaviCre(+/CRE); Notch3(+/C455R)
		% B-cells in total blood	% myeloid cells in total blood	% T-cells in total blood
		31.8151	33.3658	25.2121
		26.5677	28.0028	36.9373
		37.9075	30.8803	23.6775
		29.922	39.5582	23.4066
		48.9148	31.7625	11.877
		72.0316	18.1254	6.3419
		56.9299	23.5044	13.9783
		21.8997	56.6989	7.20219
		57.5048	20.8863	6.72447
		49.2462	30.9308	12.9268
		59.7899	22.5092	11.6304
		51.9976	22.1434	17.0495
		32.542	44.2675	12.8643
		53.2939	31.0739	10.1073
		54.4428	26.7776	11.9718
		57.0855	25.588	9.46688
		45.2227	29.0759	19.1583
		61.2142	21.0005	14.473
	AVERAGE	47.1293	29.7862	15.2781
	STDEV	13.9239	9.46803	7.86231
		VaviCre(+/CRE); Notch3(+/+)
		% B-cells in total blood	% myeloid cells in total blood	% T-cells in total blood
		49.5294	22.5392	22.5588
		53.3975	12.1891	29.7627
		28.0294	56.9566	11.7698
		36.675	41.4678	14.3984
		59.6942	14.4577	16.7511
	AVERAGE	45.4651	29.5221	19.0482
	STDEV	12.8761	19.18	7.1937
		VaviCre(+/+); Notch3(C455R/C455R)
		% B-cells in total blood	% myeloid cells in total blood	% T-cells in total blood
		28.1382	60.9373	4.36726
		16.27	65.6585	2.21864
		15.4351	37.4572	38.0542
		45.803	38.1858	10.0767
	AVERAGE	26.4116	50.5597	13.6792
	STDEV	14.1697	14.8375	16.5849
		VaviCre(+/+); Notch3(+/C455R)
		% B-cells in total blood	% myeloid cells in total blood	% T-cells in total blood
		69.3026	17.3762	9.78617
		35.787	27.8876	18.7549
		30.354	45.086	13.6741
		21.5327	50.081	19.9231
		35.3663	26.7727	25.5254
		52.5917	24.3233	15.5404
		25.0769	62.4155	5.52481
		57.5405	23.3737	14.4364
		36.6559	43.9522	8.74737
		60.6049	22.4176	12.3587
	AVERAGE	42.4812	34.3686	14.4271
	STDEV	16.3131	14.882	5.88068

[truncated: 16 more sheets: Fig. 4Ci, Fig. 4Cii, Fig. 4G, SF1Av, SF1B, SF4A, SF4B, SF5B, SF5C, SF6B, SF6C, SF7A, SF7B, SF7C, SF8, SF9]
